# Supplementary material for: Using Mendelian randomization analysis to better understand the relationship between mental health and substance use: a systematic review
Source: Psychol Med. 2021 May 25;51(10):1593–624. doi: 10.1017/S003329172100180X (PMC8327626; doi:10.1017/S003329172100180X)
Supplement: Supplementary file 1 [file S003329172100180Xsup.zip]

Archive with 2 entries (2 files):
- S003329172100180Xsup001.xlsx
- S003329172100180Xsup002.docx
