# Supplementary material for: Using Mendelian randomization analysis to better understand the relationship between mental health and substance use: a systematic review
Source: Psychol Med. 2021 May 25;51(10):1593–624. doi: 10.1017/S003329172100180X (PMC8327626; doi:10.1017/S003329172100180X)
Supplement: Supplementary file 1 [file S003329172100180Xsup.zip › S003329172100180Xsup001.xlsx]

## Sheet: ST2_individual-level-MR
Supplemental Table 2. Quality assessment of Mendelian randomization (MR) studies using individual level data
ID	Year	Author	Phenotype measurement				Instrument strength										Sensitivity analyses
			Sample size exposure	Sample size outcome	Measure exposure	Measure outcome	P value threshold	# SNPs	Biological knowledge	F stat reported	F stat sufficient	% var explained reported	% var explained sufficient	Bidirectional effects	Main analysis	Type of genetic instrument	Horizontal pleiotropy	Leave-one-out / forest plot	Additional methods	Total
5	2019	Carter	+	+	-	- +	- +	+	-	-	?	-	?	n.a.	- +	- +	-	-	-	- +
6	2019	Sanderson	+	+	+ (cog) - (EA)	-	- +	+	-	- +	- +	-	?	-	- +	- +	-	-	+	+
8	2019	Fu	-	-	-	+	?	?	-	-	?	-	?	-	- +	- +	- +	-	-	-
9	2015	North	-	-	-	+	- +	-	+	- +	- + (NCDS cohort) - (NSHD / ELSA cohorts)	- +	- +	-	- +	-	- +	n.a.	-	- +
12	2019	Gibson	+	+	-	-	- +	-	+	-	?	-	?	- +	-	-	- +	n.a.	-	- +
13	2019	Millard	+	+	-	-	- +	-	+	-	?	-	?	n.a.	-	-	- +	n.a.	-	- +
16	2013	Bjorngaard	- +	- +	-	- +	- +	-	+	-	?	-	?	-	-	-	- +	n.a.	-	- +
17	2011	Lewis	-	-	-	- +	- +	-	+	-	?	-	?	-	- +	-	- +	n.a.	-	-
18	2014a	Taylor	+	+	-	- +	- +	-	+	-	?	-	?	-	-	-	- +	-	-	- +
19	2017	Skov-Ettrup	- +	- +	-	-	- +	-	+	-	?	-	?	`-	-	-	- +	n.a.	+	- +
23	2015a	Wium-Andersen	- +	- +	-	+	- +	-	+	- +	- +	- +	-	-	-	-	- +	n.a.	+	- +
27	2019	Sallis	+	+	-	-	- +	+ (neuro) - + (extra) - (SI, CPD & SC)	+ (CPD) - + (SC) - (SI, extra & neuro)	- + (CPD, SC, SI, & neuro) - (extra)	- + (CPD, SC, SI, & neuro) ? (extra)	- + (CPD, SC, SI, & neuro) - (extra)	- (CPD, SC, SI, & neuro) ? (extra)	- +	-	-	- +	-	-	- +
29	2020a	Harrison	+	+	- + (lifetime smok) - (CPD)	-	- +	+ (lifetime smok) - (CPD)	+ (CPD) - + (lifetime smok)	-	?	- +	- + (CPD ~1 cigarette per day) - (lifetime smok)	-	- + (lifetime smok) - (CPD)	- + (lifetime smok) - (CPD)	- +	- (lifetime smok) n.a. (CPD)	+	- +
32	2014	Kumari	-	-	-	+	-	- *	+	- +	- +	- +	-	-	- +	-	- +	n.a.	-	-
33	2014a	Almeida	-	-	-	+	-	- *	+	-	?	-	?	-	-	-	- +	n.a.	-	-
34	2014	Ritchie	-	-	-	+	-	- + *	+	-	?	-	?	n.a.	-	-	- +	-	-	-
35	2012	Au Yeung	-	-	-	+	-	- *	+	- +	- +	- +	+	-	- +	-	- +	n.a.	-	-
38	2019	Nishiyama	-	-	-	-	- +	- + (coff) - (alc freq)	+	- +	- +	- + (alc freq) - (coff)	+ (alc freq) ? (coff)	-	- +	-	- +	n.a. (alc freq) - (coff)	-	-
39	2014b	Almeida	-	-	-	- +	-	- *	+	-	?	-	?	-	-	-	- +	n.a.	-	-
40	2015a	Wium-Andersen	- +	- +	-	+ (dep) - (psych dis)	-	- *	+	- +	- +	- +	-	-	- +	-	- +	-	-	- +
43	2007	Irons	-	-	+	+	-	- *	+	-	?	-	?	-	-	-	- +	n.a.	-	-
44	2017	Chao	-	-	-	- +	-	- *	+	-	?	-	?	-	- +	-	- +	n.a.	-	-
50	2018	Zhou	+	+	-	+	- +	- +	+	- +	- +	- +	-	n.a.	-	-	- +	n.a.	+	- +
53	2019	Ding	-	-	-	-	- +	+	-	- +	- +	-	?	-	- +	- +	- +	-	-	-
55	2019	Davies	- +	- + (ever smok) – (cur smok)	+ (intelligence) – (EA)	-	- +	+	-	- +	- +	-	?	-	- +	- +	- +	-	+	+
56	2018a	Davies	+	+	-	-	- +	+	-	-	?	-	?	n.a.	- +	- +	- +	-	+	+
57	2020b	Harrison	+	+	- + (lifetime smok) - (SI, DPW)	-	- +	+ (SI, lifetime smok) - + (DPW)	- + (DPW, lifetime smok) – (SI)	- +	- +	-	?	-	- +	- +	-	-	+	- +
58	2021	Mahedy	-	-	-	+	- +	+ (SI) - + (can)	-	- +	- + (SI) - (can)	-	?	-	- +	- +	- +	-	+	-
*Score given for the number of SNPs used in the MR analysis, but note that the p-value threshold for this particular instrument was >5e-08, and so even though there may be sufficient / many SNPs, the instrument may still be weak.
ABBREVIATIONS: dep = depression; psych dis = psychological distress; coff = cups of coffee per day; alc freq = alcohol drinking frequency; DPW = alcohol drinks per week; neuro - neuroticism; extra = extraversion; SI = smoking initiation; CPD = cigarettes smoked per day; SC = smoking cessation; lifetime smok = composite lifetime smoking variable; ever smok = ever smoking (current and former versus…

## Sheet: ST3_summary-level-MR
Supplemental Table 3. Quality assessment of Mendelian randomization (MR) studies using summary level data
ID	Year	Author	Phenotype measurement				Instrument strength							Bi-directional effects	Temporality			Sample overlap		Sensitivity analyses
			Sample size exposure	Sample size outcome	Measure exposure	Measure outcome	P value threshold	# SNPs	Biological knowledge	F stat reported	F stat sufficient	% var explained reported	% var explained sufficient			Harmonization	Ethnic group	Reported	Present	Horizontal pleiotropy	Leave-one-out / forest plot	Additional methods	Total
1	2019a	Zhou	+	- + (SI) – (SC, CPD, AOS)	-	-	- +	+	-	- +	- +	- +	-	-	- +	- +	- +	-	?	-	-	-	- **
2	2019	Zeng	+	- +	-	-	- +	+	-	-	?	-	?	-	- +	- +	- +	-	?	- +	-	+	- +
3	2018	Gage	+	- + (SI) - (CPD, SC, cotinine)	-	+ (cotinine) - (SI, CPD, SC)	- +	+	-	-	?	-	?	-	- +	-	- +	-	- +	- +	-	-	- +
4	2017	Tillman	+	- +	-	-	- +	+	-	-	?	- +	- +	n.a.	- +	- +	- +	- +	- +	- +	-	-	- +
5	2019	Carter	+	+	-	- +	- +	+	-	-	?	-	?	n.a.	- +	- +	- +	- +	-	- +	-	-	- +
6	2019	Sanderson	+	- + (SI) - (SC)	- + (cog) - (EA)	-	- +	+	-	- +	- +	-	?	-	- +	-	- +	- +	- + (cog-SI/SC) - (ED-SI/SC)	- +	-	+	+
7	2020	Gage	+	+	- + (lifetime smok) - (SI)	+ (cog) - (EA)	- +	+	- + (lifetime smok) - (SI)	- + (MVMR) - (regular MR)	- (MVMR) ? (regular MR)	-	?	-	- +	- +	- +	- +	- +	- +	-	+	+
10	2019	Adams	+	+ (lifetime smok, cog, neuro)	+ (cog) - + (lifetime smok, neuro)	+ (cog) - + (lifetime smok, neuro)	- +	+ (lifetime smok, cog) - + (neuro)	- + (lifetime smok) - (cog, neuro)	- +	- +	- +	? à note inconsistencies	- +	- +	- +	- +	- +	-	- +	-	+	- +
11	2015	Ostergaard	- + (SI) - (CPD)	-	-	+	- +	-	- + (CPD) - (SI)	-	?	-	?	n.a.	- +	-	- +	-	-	- +	- +	-	- +
12	2019	Gibson	+ (sleep, chrono) - + (SI, ins)	+ (sleep, chrono) - + (SI, ins)	-	-	- + (sleep, chrono, ins) - (SI)	+ (sleep, chrono, ins) +* (SI)	-	-	?	-	?	- +	- +	-	- +	-	?	- +	-	-	- +
14	2019	Jansen	+ (ins) - (CPD)	+ (ins) - (CPD)	-	-	- + (ins) - (CPD)	+ (ins) +* (CPD)	- (ins) - + (CPD)	-	?	- + (ins) ? (CPD)	- (ins) ? (CPD)	- +	- +	-	- +	-	?	- +	-	-	- +
15	2019	Lane	+	- + (SI) - (CPD, SC, AOS)	-	-	- +	+	-	-	?	- +	- +	-	- +	-	- +	-	- +	- +	-	-	- +
20	2019	Wootton	+	+	+ (schiz, MDD) - + (lifetime smok) - (SI)	+ (schiz, MDD) - + (lifetime smok) - (SI)	- +	+	- + (lifetime smok) - (schiz, MDD, SI)	- +	- +	- +	+ (schiz) - + (MDD, SI) - (lifetime smok)	- +	- +	- +	- + (MDD) - (small n Asian schiz GWAS)	- +	- + (lifetime smok/SI-schiz) - (lifetime smok/SI-MDD)	- +	- +	+	+
21	2019	Vermeulen	+ (SI, lifetime smok) - (BD)	+ (SI, SC, CPD, lifetime smok) - (BD)	+ (BD) - + (lifetime smok) - (SI)	+ (BD) - + (lifetime smok) - (SI, SC, CPD)	- +	+	- + (lifetime smok) - (SI, SC, bipolar)	- +	- +	- + (lifetime smok, SI) - (bipolar)	- + (SI) - (lifetime smok) ? (bipolar)	- +	- +	- +	- +	- +	- +	- +	-	+	+
22	2020	Barkhuizen	+ (SI, lifetime PE, schiz, MDD) - (BD, PE adolescence, schizotypes adult)	+ (SI, lifetime PE, schiz, MDD) - (BD, PE adolescence, schizotypes adult)	+ (schiz, MDD, BD) - + (PE adolescence, schizotypes adult) - (SI, lifetime PE)	+ (schiz, MDD, BD) - + (PE adolescence, schizotypes adult) - (SI, lifetime PE)	- + (SI, schiz, MDD, BD) - (all PE phenotypes)	+ (SI, schiz, MDD, BD) +* (all PE phenotypes)	-	-	?	-	?	- +	- +	- +	- + (all) - (small n Asian schiz GWAS)	-	-	- +	-	+	- +
24	2019	Byrne	-	- +	-	+	- +	- +	+	-	?	-	?	-	- +	-	- +	-	- +	- +	-	-	- +
25	2017b	Gage	+ (schiz) - + (SI)	+ (schiz) - + (SI) - (CPD, SC)	+ (schiz) - (SI)	+ (schiz) - (SI, CPD, SC)	- +	+ (schiz) - + (SI)	-	-	?	- +	+ (schiz) - (SI)	- +	- +	-	- (small n Asian schiz GWAS)	- +	-	- +	- +	-	- +
26	2018	Fluharty	- + (ADHD) - (aggression)	- + (SI) - (AOS)	+ (ADHD) - (aggression)	-	- + (ADHD) - (aggression)	+ (ADHD) - +* (aggression)	-	-	?	-	?	-	- +	-	- + (aggression) - (ADHD small Asian %)	- +	- +	- +	-	-	- +
27	2019	Sallis	+ (neuro, extra) - + (SI)	+ (neuro, extra) - + (SI) - (CPD, SC)	- + (neuro, extra) - (SI)	- + (neuro, extra) - (SI, CPD, SC)	- +	+ (neuro) - + (extra) - (SI)	-	- + (neuro, SI) - (extra)	- + (neuro, SI) ? (extra)	- + (neuro, SI) - (extra)	- (neuro, SI) ? (extra)	- +	- +	-	- +	-	?	- +	-	-	- +
28	2019	Leppert	-	+	+	- +	- +	+	-	- +	- +	-	?	n.a.	- +	- +	- +	-	?	-	-	-	- **
29	2020a	Harrison	+	-	-	-	- +	- +	-	-	?	- +	+	-	- +	- +	- +	- +	- +	- +	-	+	- +
30	2019	Rosoff	+ (EA, alc freq, DPW & AUDIT) - (AD)	+ (EA, alc freq, DPW & AUDIT) - (AD)	+ (AD) - + (AUDIT) - (EA, alc freq, DPW)	+ (AD) - + (AUDIT) - (EA, alc freq, DPW)	- +	+ (EA, alc freq, DPW) - + (AUDIT & AD)	- + (alc freq, DPW, AUDIT, AD) - (EA)	-	?	-	?	- +	- + (EA --> alcohol variables) - (alc variables --> EA)	- +	- +	- +	- + (AD) - (alc freq, DPW & AUDIT)	- +	- +	+	- +
31	2019b	Zhou	+	+	-	-	- +	+	-	-	?	- +	+	-	- +	- +	- +	- +	-	- +	-	+	- +
36	2020	Mahedy	+	-	-	+	- +	+	- +	- +	- +	- +	- +	-	- +	- +	- +	- +	-	- +	-	+	-
37	2020	Andrews	+ (DPW, AUDIT) - (AD)	-	+ (AD) - + (AUDIT) - (DPW)	+	- +	+	- +	- +	- +	- +	- + (AD) - (DPW & AUDIT)	n.a.	- +	- +	- +	- +	- +	- +	- +	-	- +
41	2019	Polimanti	+ (MDD, alc freq & DPW) - (AD)	+ (MDD, alc freq & DPW) - (AD)	+ (MDD, AD) - (alc freq & DPW)	+ (MDD, AD) - (alc freq & DPW)	- + (MDD, alc freq & DPW) - (AD)	+ (MDD, alc freq & DPW) +*(AD)	- + (AD, alc freq & DPW) - (MDD)	-	?	-	?	- +	- +	- +	- +	- +	- +	- +	- +	+	+
42	2020	Zhou	+ (AUD, MDD, schiz, depr/affect, neuro, worrying, ins, cog, EA) - (BD)	+ (AUD, MDD, schiz, depr/affect, neuro, worrying, ins, cog, EA) - (BD)	+ (AUD, MDD, schiz, BD, cog) - + (depr/affect, neuro, worrying) – (ins, EA)	+ (AUD, MDD, schiz, BD, cog) - + (depr/affect, neuro, worrying) – (ins, EA)	- +	+	- + (AUD) - ( MDD, schiz, BD, cog, depr/affect, neuro, worrying, ins, EA)	-	?	-	?	- +	- +	- +	- (small n Asian schiz GWAS)	- +	- +	- +	-	+	+
45	2020	Hodgson	+ (MDD) - (can)	+ (MDD) - (can)	+ (MDD) - (can)	+ (MDD) - (can)	- + (MDD) - (can)	+ (MDD) +* (can)	-	-	?	-	?	- +	- +	- +	- +	- +	-	- +	-	-	- +
46	2019	Soler Artiga	-	-	+ (ADHD) - (can)	+ (ADHD) - (can)	- + (ADHD) - (can)	+ (ADHD) +* (can)	-	-	?	-	?	- +	- + (ADHD --> can) - (can --> ADHD)	- +	- +	- +	- +	- +	- +	-	- +
47	2018	Pasman	+	+	+ (schiz) - (can)	+ (schiz) - (can)	- +	+ (schiz) - + (can5e08) + (can1e05)	-	-	?	- +	+ (schiz) - + (can)	- +	- +	- +	- (small n Asian schiz GWAS)	-	- +	- +	- +	+	- +
48	2018	Vaucher	-	- +	-	+	-	+*	-	- +	-	- +	- +	-	- +	- +	- (small n Asian schiz GWAS)	- +	-	- +	- +	-	- +
49	2017a	Gage	+ (schiz) - (can)	+ (schiz) - (can)	+ (schiz) - (can)	+ (schiz) - (can)	- + (schiz) - (can)	+ (schiz) +* (can)	-	-	?	- + (schiz) - (can)	+ (schiz) ? (can)	- +	- +	-	- (small n Asian schiz GWAS)	- +	-	- +	- +	+	- +
51	2018	Treur	+ (sleep, chrono) - + (coff, ins) - (plasma caff / CMR)	+ (sleep, chrono) - + (coff, ins) - (plasma caff / CMR)	+ (plasma caff / CMR) - (coff, sleep, chrono, ins)	+ (plasma caff / CMR) - (coff, sleep, chrono, ins)	- +	- + / +* (coff, sleep, chrono) - / +* (ins, plasma caff) - / - +* (CMR)	+ (plasma caff, CMR) - + (coff) - (sleep, chrono, ins)	-	?	-	?	- +	- +	- +	- +	- +	- +	- +	- +	-	- +
52	2016	Kwok	+	-	-	+	- +	- +	- +	-	?	-	?	n.a.	-	-	-	-	?	- +	-	-	- +
54	2020a	Yuan	+	+	+ (intelligence) - (EA)	-	- +	+	-	`-	?	- +	+	-	- +	- +	- +	-	-	- +	-	-	- **
55	2019	Davies	+	+ (ever smok, alc freq) – (current smok)	+ (intelligence) – (EA)	-	- +	+	-	- +	- +	-	?	-	- +	-	- +	- +	- +	- +	-	+	+
56	2018a	Davies	+	+	-	-	- +	+	-	-	?	-	?	n.a.	- +	- +	- +	-	?	- +	-	+	+
57	2020b	Harrison	+	+	- + (lifetime smok) - (SI, DPW)	-	- +	- + (DPW) + (SI, lifetime smok)	- + (DPW, lifetime smok) – (SI)	-	?	-	?	-	- +	-	- +	- +	- +	- +	-	+	- +
58	2021	Mahedy	+	-	-	+	- +	+ (SI) - + (can)	-	- +	- +	-	?	-	- +	- +	- +	-	-	`- +	-	+	-
59	2021	Andrews	+ (DPW, SI, CPD, AUDIT)	- + (LOAD, Kunkle et al) – (LOAD, Lambert et al & alzh-AOS)	- + (AUDIT) - (DPW, SI, CPD)	+	- + (DPW, SI, CPD, AUDIT) - (AD)	+ (DPW, SI, CPD) - + (AUDIT) - (AD)	- + (CPD, DPW, AUDIT, AD) - (SI)	- +	- +	- +	- + (SI) - (DPW, AUDIT, AD, CPD)	n.a.	- +	- +	- +	-	- +	- +	-	+	+
60	2017	Larsson	- + (SI, coff, DPW) - (CPD, SC)	-	-	+	- +	- +	- + (CPD, DPW, coff) - (SI, SC)	- + (SI, CPD, SC, coff) - (DPW)	- + (SI, CPD, SC, coff) ? (DPW)	- + (SI, CPD, SC, coff) - (DPW)	- + (coff) - (CPD, SI & SC) ? (DPW)	n.a.	- +	-	- +	-	?	- +	- +	-	- +
61	2020	Wootton	+ (lon, SI, DPW) - (AD)	+ (lon, SI, CPD, SC, DPW) - (AD)	+ (AD) - (lon, SI, DPW)	+ (AD) - (lon, SI, CPD, SC, DPW)	- +	- + (AD) + (lon, SI, DPW)	- + (DPW, AD) - (lon, SI)	- +	- + (lon, DPW, AD) - (SI)	-	?	- +	- +	- +	- +	- +	- +	- +	-	+	- +
62	2020	Lim	-	+	+ (AD) - (can)	-	-	n.a.	- + (AD) - (can)	-	?	-	?	-	- +	- +	- +	- +	- +	- +	-	+	- +
63	2019	Treur	+ (SI, DPW, AUDIT & can) - + (coff) - (ADHD & AD)	+ (SI, CPD, SC, lifetime smok, DPW, AUDIT & can) - + (coff) - (ADHD & AD)	+ (ADHD & AD) - + (AUDIT) - (SI, DPW, can, coff)	+ (ADHD & AD) - + (lifetime smok, AUDIT) - (SI, CPD, SC, DPW, can, coff)	- +	+ (ADHD, SI, DPW) - + (can, AUDIT, AD, coff)	- + (DPW, AUDIT, AD, coff) - (ADHD, SI, can)	- +	- +	- +	- + (SI & DPW) - (ADHD, can, AUDIT, AD, coff)	- +	- +	- +	- +	- +	- + (SI, CPD, SC, DPW, AUDIT, coff) - (can)	- +	- +	+	+
*Score given for the number of SNPs used in the MR analysis, but note that the p-value threshold for this particular instrument was >5e-08, and so even though there may be sufficient / many SNPs, the instrument may still be weak. **Note that in this case the total score pertains to the relationship that is of interest to the current systematic review, and not the whole study. It may be that in th…
Regarding sample overlap, note that we only indicate whether or not there is (some) overlap between samples, and not the amount, given that there is no reliable threshold from which to infer the potential effects of overlap on causal estimates. In addition, the percentage of overlap should be taken with respect to the larger dataset (e.g., if the smaller dataset has 1,000 individuals and all of t…
ABBREVIATIONS: dep = depression; psych dis = psychological distress; coff = cups of coffee per day; plasma caff = plasma caffeine levels; CMR = caffeine metabolic ratio; alc freq = alcohol drinking frequency; DPW = alcohol drinks per week; AUDIT = Alcohol Use Disorders Identification Test; AD = alcohol dependence; AUD = alcohol use disorder; neuro = neuroticism; extra = extraversion; SI = smoking…
